# Supplementary material for: Different Associations between Tonsil Microbiome, Chronic Tonsillitis, and Intermittent Hypoxemia among Obstructive Sleep Apnea Children of Different Weight Status: A Pilot Case-Control Study
Source: J Pers Med. 2021 May 28;11(6):486. doi: 10.3390/jpm11060486 (PMC8227284; doi:10.3390/jpm11060486)
Supplement: Supplementary file 1 [file jpm-11-00486-s001.zip]

Archive with 1 entries (1 files):
- jpm-1229152-supplementary.pdf
